# Supplementary material for: Neutrophil-enriched gene signature correlates with teplizumab therapy resistance in different stages of type 1 diabetes
Source: J Clin Invest. 2025 Sep 30;135(23):e176403. doi: 10.1172/JCI176403 (PMC12646666; doi:10.1172/JCI176403)
Supplement: Supporting data values [file jci-135-176403-s297.xlsx]

## Sheet: Figure 1B
	Figure 1. Anti-mouse CD3 study design.
	(B)Kaplan-Meyer survival curve shows the percentage of remission from disease of recent-onset diabetic NOD mice after anti-mouse CD3 therapy.
								Anti-CD3 (n=32)	Nontreated diabetics (n=13)
						399 NIL	17		0
						401 BAF	20		0
						524 RAF	12		0
						528 REV	12		0
						633 NIL	15		0
						634 RAF	11		0
						635 LAF	11		0
						653	21		0
						654	11		0
						662	19		0
						663	12		0
						674	24		0
						678	3		0
						Responders
						455 RAF	6	1
						468 NIL	8	1
						469 RAF	38	1
						556 NIL	28	1
						598 NIL	10	1
						600 LAF	10	1
						605 RAF	16	1
						653 NIL	13	1
						654 RAF	20	1
						670 NIL	8	1
						765 NIL	11	1
						59 NIL	5	1
						60 BAF	12	1
						807 NIL	5	1
						818 NIL	12	1
						531 NIL	11	1
						540 NIL	12	1
						Non-responders
						479 RAF	28	0
						480 NIL	28	0
						489 NIL	28	0
						490 RAF	28	0
						491 NIL	28	0
						553 REV	28	0
						552 NIL	28	0
						557 RAF	28	0
						577 NIL	28	0
						586 NIL	28	0
						599 RAF	28	0
						604 NIL	28	0
						671 RAF	28	0
						785 BAF	28	0
						801 NIL	28	0
						534 RAF	28	0
						535 LAF	28	0

## Sheet: Figure 1C
	Figure 1. Anti-mouse CD3 study design.
	(C) Individual glycemia levels of non-treated, anti-mouse CD3 responder, and non-responder mice during the follow-up of the study
	days	non-treated diabetic														anti-CD3 non-responder																		anti-CD3 responder
	0	27.4444	27.0556	23.1667	29.4444	14.4444	16.1667	22.4444	22.5	28.5556	22.4444	23.2778	15.0556	22.2222		13.5556	18.4444	20.2778	23.0556	16.3889	14.2222	15.6667	27.8333	23.2222	30.7222	17.5	20.3889	21.1111	21.6111	13.1111	11.5556	15.8889		16.3889	24.6667	11.1111	22.1111	17.8889	15.9444	24.7222	23.2222	11.1667	13.5	12.5	16.8333	15.9444	15.7222
	1					16.1667	17	22.1111	19.2222	22.5556	15.6111	28.2222	14.8889	32.8333		14.0556	12.2222	21.5	23.2222	23.6667	15.1667	15.3333	18.2222	25.1667	22.8333	18.6111	22.2778	14.2222	21.8333	12	14.6111	17.7778		19.2778	14.1667	15.1667	12.2222	11.2778	17.1667	13.6111	21.6667	17.6667	12.3333	14	12.8889	16.0556	13.8889	11.4444
	2			25.3333	22.2778									33.3333			9.55556											11.9444						10.2222	14.1667													16.6111
	3					22.4444	22.5556	24.6111	21.2778	26.7222			19.2778					15.0556	24					16.5		21.6111				8.38889	11.5	9.61111					16.6667	17.7222
	4										20.1111	28.0556	16.0556			13.6667				18.7778			9.5				21.7222												19.4444				8.77778	9.16667	8.77778		9.44444
	5																16.5				14.6111	10.2778						11.9444	11.5556		16.3889	17.6111		9.05556	11.1667	9.55556				8.83333	11.7222					11.1111		22
	6	30.6111	17.6667			22.1111	21.7778	25.7222	23.0556	23.2778								20	27.5556				16.1111		13.6111		18.7778			22									11.6667			8	9.72222	12	9.61111		9.83333
	7			23.4444	28.8889						20.7778	32.3889	19.1667			22.9444	18.0556			23.8333	21.8333	10.4444		30.1667		13		11.7778	16.0556		12.5556	25.2222		9.66667	9.33333	12.1111	11.7778	13.4444		11.1111	19.8889					14.7222		12.6111
	8					27.7778	31.3333	30			20.3889	25.3889						24	26.4444				24.8333		17.5		18.8333			19.9444									9.38889			11.9444	9.22222	11.2222	8.22222		12.6111
	9	22.9444	26.6667	28.8333	31.2778				22.6667	28.1111			25.5556			14.6667	25.4444			22.5	26.2778	17.6111		27.1667		10.5556		14.7222	22.7778			14.2222		10.7778	9.88889	18.2778	9.66667	8.44444		15.0556	21.0556					12.3333
	10					23.5	33.3333	33.3333	24.3333	33.3333								24.1667	26.3333						32.9444					27.3333	16.8889											10.9444					8.83333	11.2778
	11			33.3333	33.3333						22.8333	33.3333	22.2222			24.3889								33.3889			26.8333												10.8889				8.72222	10.5556	8.33333
	12	33.3333	24.3889														32			31.0556			28.5			17.8889		9.83333	16.6111		13.9444	16		9.72222	7.83333		11	9.11111		8.61111	11.9444					8.44444		8
	13					24.3889			24.5556		26.1111							26.3889	26.3333		28.5	25.6667					32			11.1111						17.1667			13.1667			8.77778	7.77778	10.5	8.22222		10
	14	31.7778	28.3889										28.5556			26.2778	32.2222			31.7778			30.8333		17.8333	21.5556		23.0556	14.0556		20.2222	20.6111		7	7.72222		9.44444	7.94444		6.38889	14.3333					9.94444		9.61111
	15					30.8889			27.3333		29.9444							29.8889	31		31.7778	25.9444		26.3333			31.3333			16.9444						16.8889			10.3889			8.55556			9.16667		8.5
	16	33.3333	30.2778										30.9444			33.3889	30.5			27.9444					23	14.5556		10.7222	14.1111		13.0556	21.5		7.72222	10.9444		6.5	7.27778		7.88889	12.2222		8.38889	9.11111		10.7778		7.55556
	17					33.3333			33.1667									33.3889	33.3889					32.3333						15.6667												7					7.22222
	18										33.3333		32.8889			32.8333											31.3889												6.33333						7.77778
	19		33.3333														33.3889			31.6667			28.8889		30.1111	11.8889		9.16667	25.3333		23.1667	16.8889		7.88889	6.77778	11.4444	6.11111	7		8.33333	10.8333					8.05556		8.55556
	20								33.3333									31.1667	33.3889		32	23.9444		27.1111			33.3889			21.7222									8.11111			9.05556	6.72222	8.72222	7.38889	9.61111	9.16667
	21												29.3333			33.3889	32.0556			33.3889			33.3889		29	20.6111		17.1667	22.4444		21.3333	20.7778		7	10.3889	11.7222	8.16667	8.66667		10.1111	10.1111					8.66667		8.16667
	22																	33.3889	33.3889		27.8333	14.7222		33.3889			32.5556			22.8889									8.16667			9	6.61111	6.5	7.94444		7.22222
	23												33.3333			32.4444	33.3889			33.3889			33.3889		29.2778	12.8333		22.1111	25.7222		26.6667	24.6111		7.77778	10.4444	14.7778	6.38889	7.66667		9.22222	12.4444							9.72222
	24																		33.3889		33	25.8889		33.3889						22.8889												11.3889					7.38889
	25															33.3889		33.3889									33.3889							8.22222	11.7778				9.27778				7.55556	7.33333	6.94444
	26																33.3889			31.3333					33.3889	11.8333		27.6667	15.2778		27.1667	28.3333					6.55556	7.88889		8.77778	8.27778				6.5			15.3333
	27																	33.3889	33.3889				28.5	33.3889			33.3889			15.3889	22.7778	26.5556				7.33333			7.94444			6.61111	8.61111	8.55556	7.61111		9.72222	7.72222
	28															33.3889	33.3889			33.3889	32.0556	14.0556			33.3889	18.8333		28.1111	17.5556	16.2222	24.3889	26.1667		8.66667	9.16667		6.77778	7.83333		7.33333	6.94444						7.27778	6.61111
	29																	33.3889	33.3889				33.3889	33.3889			29.8889			22.9444						7.33333			7.16667			8.05556	6.55556	7.61111			8.27778

## Sheet: Figure 2D
	Figure 3. Blood-based “R signature” in anti-mouse CD3 responder mice and its cellular origin.
	(D) Box plots representing the “R signature” score calculated in peripheral blood (left) and pancreas (right) of RO, R, and NR samples
										Blood
											RO	R	NR
										RO_676(#1)	0.0256694
										RO_681(#2)	0.0085275
										RO_683(#1)	-0.0269162
										RO_684(#2)	0.00365616
										aCD3_818(#2)		0.0597105
										aCD3_531(#1)		0.0519343
										aCD3_540(#2)		0.030096
										aCD3_807(#1)		0.0838239
										aCD3_534(#1)			0.010494
										aCD3_535(#2)			-0.004131
										aCD3_801(no#)			0.017355
										Pancreas
											RO	R	NR
										RO_676(#1)	0.0427415
										RO_681(#2)	0.0469918
										RO_683(#1)	0.0541295
	Sample annotation									RO_684(#2)	0.0368449
	RO	R	NR							aCD3_818(#2)		0.0870826
	RO_676(#1)	aCD3_818(#2)	aCD3_534(#1)							aCD3_531(#1)		0.0699771
	RO_681(#2)	aCD3_531(#1)	aCD3_535(#2)							aCD3_540(#2)		0.0585917
	RO_683(#1)	aCD3_540(#2)	aCD3_801(no#)							aCD3_807(#1)		0.0623009
	RO_684(#2)	aCD3_807(#1)								aCD3_534(#1)			0.0693987
										aCD3_535(#2)			0.0370398
										aCD3_801(no#)			0.0539269

## Sheet: Figure 3D
	Figure 4. Blood-based “NR signature” in anti-mouse CD3 responder mice and its cellular origin.
	(D) Box plots representing the “NR signature” score calculated in peripheral blood (left) and pancreas (right) of RO, R, and NR samples.
										Blood
											RO	R	NR
										RO_676(#1)	0.14846
										RO_681(#2)	0.140183
										RO_683(#1)	0.22143
										RO_684(#2)	0.17156
										aCD3_818(#2)		0.0867391
										aCD3_531(#1)		0.0528021
										aCD3_540(#2)		0.130259
										aCD3_807(#1)		0.094338
										aCD3_534(#1)			0.152412
										aCD3_535(#2)			0.20441
										aCD3_801(no#)			0.128174
										Pancreas
											RO	R	NR
										RO_676(#1)	0.152953
										RO_681(#2)	0.173843
										RO_683(#1)	0.155522
	Sample annotation									RO_684(#2)	0.155985
	RO	R	NR							aCD3_818(#2)		0.116355
	RO_676(#1)	aCD3_818(#2)	aCD3_534(#1)							aCD3_531(#1)		0.133628
	RO_681(#2)	aCD3_531(#1)	aCD3_535(#2)							aCD3_540(#2)		0.116955
	RO_683(#1)	aCD3_540(#2)	aCD3_801(no#)							aCD3_807(#1)		0.146178
	RO_684(#2)	aCD3_807(#1)								aCD3_534(#1)			0.139588
										aCD3_535(#2)			0.149494
										aCD3_801(no#)			0.156072

## Sheet: Figure 4A
	Figure 4. “R signature” and “NR signature” 6 months after teplizumab therapy in stage 3 type 1 diabetes and their cellular origin.
	(A) Box plots representing C-peptide AUC as absolute values at baseline (left panel), percentage relative of baseline at 6 months (middle panel), and 12 months (right panel) after teplizumab therapy.
	Baseline					Month 6					Month 12
		C	R	NR			C	R	NR			C	R	NR
	samples					samples					samples
	AbATE_156104	0.32107				AbATE_156104	91.1514				AbATE_156104	95.3334
	AbATE_161201	0.642812				AbATE_161201	32.1433				AbATE_161201	19.3913
	AbATE_236676	0.591352				AbATE_236676	19.8162				AbATE_236676	6.99161
	AbATE_242972	0.533893				AbATE_242972	11.3766				AbATE_242972	7.78824
	AbATE_314565	0.50524				AbATE_314565	79.8979				AbATE_314565	56.4174
	AbATE_475166	0.756542				AbATE_475166	26.1938				AbATE_475166	10.6874
	AbATE_479125	1.18545				AbATE_479125	35.1725				AbATE_479125	17.0539
	AbATE_537789	0.917646				AbATE_537789	51.0317				AbATE_537789	24.3728
	AbATE_555647	0.258904				AbATE_555647	101.892				AbATE_555647	66.0055
	AbATE_604690	0.847412				AbATE_604690	75.1923				AbATE_604690	53.8837
	AbATE_689968	1.25682				AbATE_689968	67.5642				AbATE_689968	30.909
	AbATE_692210	0.873943				AbATE_692210	63.8912				AbATE_692210	48.2089
	AbATE_707556	0.477416				AbATE_707556	92.9279				AbATE_707556	116.103
	AbATE_781179	0.402734				AbATE_781179	117.374				AbATE_781179	65.7718
	AbATE_853089	0.547133				AbATE_853089	122.278				AbATE_853089	62.0812
	AbATE_137567		0.638933			AbATE_137567		89.1612			AbATE_137567		94.5966
	AbATE_268024		0.96864			AbATE_268024		81.2134			AbATE_268024		96.9147
	AbATE_283344		0.552822			AbATE_283344		94.782			AbATE_283344		106.775
	AbATE_333398		0.953871			AbATE_333398		74.0013			AbATE_333398		92.7776
	AbATE_371894		0.553753			AbATE_371894		125.37			AbATE_371894		134.024
	AbATE_464149		0.997396			AbATE_464149		112.701			AbATE_464149		92.819
	AbATE_505125		0.776764			AbATE_505125		91.8407			AbATE_505125		123.199
	AbATE_618372		1.23649			AbATE_618372		221.943			AbATE_618372		160.621
	AbATE_676063		0.57894			AbATE_676063		179.817			AbATE_676063		146.848
	AbATE_738493		0.960365			AbATE_738493		106.071			AbATE_738493		118.233
	AbATE_770569		0.500586			AbATE_770569		82.4578			AbATE_770569		96.9257
	AbATE_785228		0.560011			AbATE_785228		90.754			AbATE_785228		67.1342
	AbATE_800847		0.548115			AbATE_800847		95.7121			AbATE_800847		113.45
	AbATE_838213		1.07932			AbATE_838213		105.569			AbATE_838213		128.009
	AbATE_122083			0.48657		AbATE_122083			83.4033		AbATE_122083			50.5366
	AbATE_209864			1.24332		AbATE_209864			95.4932		AbATE_209864			57.7594
	AbATE_214040			0.648708		AbATE_214040			74.3029		AbATE_214040			37.168
	AbATE_229085			0.797193		AbATE_229085			120.921		AbATE_229085			78.1022
	AbATE_289534			0.659104		AbATE_289534			68.2275		AbATE_289534			68.2844
	AbATE_325907			0.775936		AbATE_325907			29.9118		AbATE_325907			39.9016
	AbATE_326726			1.02491		AbATE_326726			110.114		AbATE_326726			69.5731
	AbATE_397935			0.71496		AbATE_397935			127.017		AbATE_397935			37.3745
	AbATE_406442			0.787366		AbATE_406442			102.862		AbATE_406442			35.3105
	AbATE_443762			0.818449		AbATE_443762			78.5639		AbATE_443762			63.4506
	AbATE_493934			0.782712		AbATE_493934			75.416		AbATE_493934			51.406
	AbATE_595950			0.498776		AbATE_595950			76.9035		AbATE_595950			63.822
	AbATE_612273			0.69148		AbATE_612273			79.1316		AbATE_612273			58.7165
	AbATE_678610			1.05408		AbATE_678610			90.4972		AbATE_678610			67.3056
	AbATE_693516			0.704254		AbATE_693516			66.9847		AbATE_693516			0
	AbATE_921524			0.952866		AbATE_921524			59.3085		AbATE_921524			51.7477

## Sheet: Figure 5E
	Figure 5. “R signature” and “NR signature” prior to teplizumab therapy in stage 3 type 1 diabetes and their cellular origin.
	(E) Dot plot illustrating the average expression of the "R signature – AbATE Baseline" across peripheral blood immune subsets, ranked from highest to lowest expression.
										Cell Type	Average R signature - AbATE Baseline
										NK/CD8 T cells	0.571416
										Plasma cells	0.509613
										DCs	0.438833
										T cells	0.42824
										Monocytes	0.397262
										B cells	0.389642
										Neutrophils 0	0.36449
										Basophils	0.31148
										Neutrophils 1	0.245275
										Megakaryocytes	0.185314
										Neutrophils 2	0.167768
										Neutrophils 3	0.156267
										Neutrophils 4	0.151423

## Sheet: Figure 5F
	Figure 5. “R signature” and “NR signature” prior to teplizumab therapy in stage 3 type 1 diabetes and their cellular origin.
	(F) Dot plot illustrating the average expression of the "NR signature – AbATE Baseline" across peripheral blood immune subsets, ranked from highest to lowest expression.
										Cell Type	Average NR signature - AbATE Baseline
										Neutrophils 3	2.24278
										Neutrophils 1	2.23621
										Neutrophils 4	2.13633
										Neutrophils 2	2.02369
										Megakaryocytes	1.82162
										Basophils	1.60454
										Neutrophils 0	0.93772
										Monocytes	0.850007
										NK/CD8 T cells	0.793203
										B cells	0.774276
										T cells	0.757559
										DCs	0.746286
										Plasma cells	0.5852

## Sheet: Figure 6E
	Figure 6. “R signature” and “NR signature” prior to teplizumab therapy in stage 2 type 1 diabetes and their cellular origin.
	(E) Dot plot illustrating the average expression of the "R signature – TN10 Baseline" across peripheral blood immune subsets, ranked from highest to lowest expression.
										Cell Type	Average R signature - AbATE Baseline
										T cells	3.72207
										DCs	3.51678
										Plasma cells	3.36972
										Neutrophils 0	3.26217
										Monocytes	3.25521
										B cells	3.22507
										NK/CD8 T cells	2.98348
										Neutrophils 2	2.44552
										Neutrophils 4	2.16159
										Neutrophils 3	2.15436
										Megakaryocytes	1.80447
										Basophils	1.79857
										Neutrophils 1	1.50019

## Sheet: Figure 6F
	Figure 6. “R signature” and “NR signature” prior to teplizumab therapy in stage 2 type 1 diabetes and their cellular origin.
	(F) Dot plot illustrating the average expression of the "NR signature – TN10 Baseline" across peripheral blood immune subsets, ranked from highest to lowest expression
										Cell Type	Average R signature - AbATE Baseline
										Neutrophils 1	0.613274
										B cells	0.567031
										Basophils	0.565991
										Megakaryocytes	0.475066
										NK/CD8 T cells	0.462521
										Plasma cells	0.44987
										T cells	0.421769
										DCs	0.36224
										Neutrophils 3	0.355595
										Neutrophils 0	0.353324
										Monocytes	0.348791
										Neutrophils 4	0.339595
										Neutrophils 2	0.321373

## Sheet: Figure 7E
	Figure 7. Combined “R signature” and “NR signature” prior to teplizumab therapy in stage 2 and stage 3 type 1 diabetes and their cellular origin.
	(E) Dot plot illustrating the average expression of the "R signature – Combined Baseline" across peripheral blood immune subsets, ranked from highest to lowest expression.
										Cell Type	Average R signature - AbATE Baseline
										T cells	4.76774
										B cells	3.8026
										Plasma cells	3.65368
										DCs	3.59792
										NK/CD8 T cells	3.54168
										Monocytes	2.83629
										Neutrophils 0	1.90326
										Basophils	1.08582
										Megakaryocytes	0.962492
										Neutrophils 1	0.799701
										Neutrophils 2	0.762286
										Neutrophils 3	0.610076
										Neutrophils 4	0.594585

[truncated: 16 more sheets: Figure 7F, Figure 8B, Figure 8E, Figure S2B, Figure S2D, Figure S2E, Figure S4, Figure S7D, Figure S7E, Figure S7F, Figure S7G, Figure S7H, Figure S7I, Figure S7J, Figure S7K, Figure S7L]
